# Supplementary material for: Two new species of the bamboo-feeding planthopper genus Purohita Distant from China (Hemiptera, Fulgoromorpha, Delphacidae)
Source: Zookeys. 2019 Jun 13;855:85–94. doi: 10.3897/zookeys.855.31561 (PMC6586714; doi:10.3897/zookeys.855.31561)
Supplement: XML Treatment for Purohita [file zookeys.855.31561-treatment1.xml]

<!DOCTYPE tp:taxon-treatment
  PUBLIC "-//TaxonX//DTD Taxonomic Treatment Publishing DTD v0 20100105//EN" "tax-treatment-NSO.dtd">
<tp:taxon-treatment xmlns:tp="http://www.plazi.org/taxpub"><tp:treatment-meta><kwd-group><label>Taxon classification</label><kwd><named-content xmlns:xlink="http://www.w3.org/1999/xlink" content-type="kingdom">Animalia</named-content></kwd><kwd><named-content xmlns:xlink="http://www.w3.org/1999/xlink" content-type="order">Hemiptera</named-content></kwd><kwd><named-content xmlns:xlink="http://www.w3.org/1999/xlink" content-type="family">Delphacidae</named-content></kwd></kwd-group><mixed-citation publication-type="journal"><person-group><name><surname>Li</surname><given-names>Hong-Xing</given-names></name><name><surname>Yang</surname><given-names>Lin</given-names></name><name><surname>Chen</surname><given-names>Xiang-Sheng</given-names></name></person-group><article-title>Two new species of the bamboo-feeding planthopper genus <italic><tp:taxon-name><tp:taxon-name-part taxon-name-part-type="genus" reg="Purohita">Purohita</tp:taxon-name-part></tp:taxon-name></italic> Distant from China (<tp:taxon-name><tp:taxon-name-part taxon-name-part-type="order">Hemiptera</tp:taxon-name-part></tp:taxon-name>, <tp:taxon-name><tp:taxon-name-part taxon-name-part-type="infraorder">Fulgoromorpha</tp:taxon-name-part></tp:taxon-name>, <tp:taxon-name><tp:taxon-name-part taxon-name-part-type="family">Delphacidae</tp:taxon-name-part></tp:taxon-name>)</article-title><source>Zookeys</source><day>13</day><month>6</month><year>2019</year><volume>855</volume><fpage>85</fpage><lpage>94</lpage><pub-id pub-id-type="doi">10.3897/zookeys.855.31561</pub-id></mixed-citation></tp:treatment-meta><tp:nomenclature><tp:taxon-name>
            <tp:taxon-name-part taxon-name-part-type="genus" reg="Purohita">Purohita</tp:taxon-name-part>
          </tp:taxon-name><tp:taxon-authority>Distant, 1906</tp:taxon-authority><tp:nomenclature-citation-list><tp:nomenclature-citation><tp:taxon-name>
                <tp:taxon-name-part taxon-name-part-type="genus" reg="Purohita">Purohita</tp:taxon-name-part>
              </tp:taxon-name><comment>Distant, 1906: 470; <xref ref-type="bibr" rid="B7">Ishihara 1949</xref>: 86; <xref ref-type="bibr" rid="B12">Tian 1983</xref>: 43; <xref ref-type="bibr" rid="B13">Yang and Yang 1986</xref>: 64; <xref ref-type="bibr" rid="B1">Ding 2006</xref>: 201.</comment></tp:nomenclature-citation></tp:nomenclature-citation-list></tp:nomenclature><tp:treatment-sec sec-type="type species" id="SECID0EJPAC"><title>Type species.</title><p><italic><tp:taxon-name><tp:taxon-name-part taxon-name-part-type="genus" reg="Purohita">Purohita</tp:taxon-name-part><tp:taxon-name-part taxon-name-part-type="species" reg="cervina">cervina</tp:taxon-name-part></tp:taxon-name></italic> Distant, 1906, by original designation.</p></tp:treatment-sec><tp:treatment-sec sec-type="diagnosis" id="SECID0E1PAC"><title>Diagnosis.</title><p>Head including eyes narrower than pronotum. Vertex narrow, quadrate, slightly extending in front of eyes; lateral carinae strongly ridged, foliate, prominent anteriorly, submedian carinae transverse, median carina obsolete. Frons in middle line longer than wide at widest part about 1.5–2.3: 1, lateral margins divergent apically, median carina forked near base. Postclypeus tricarinate. Antennae very large, first segment flattened, rectangular, longer in middle line than widest part about 2.9–3.3: 1, with central ridge distinct, surface on each side of central ridge obliquely reclined, second segment much shorter than the first about 1: 1.4–2.5. Eyes in dorsal view with lateral side emarginate medially distinctly. Ocelli distinct. Pronotum short, scarcely longer than vertex, tricarinate, lateral carinae attaining hind margin. Mesonotum longer than vertex and pronotum together, tricarinate. Spinal formula of hind leg 5-6-4 or 5-7-4. Wings with M and Cu<sub>1</sub> fused except very short portion at base.</p><p>Anal segment large, broad, dorsum flattened and lateroapical angles without process. Pygofer slightly compressed laterally, medioventral processes present or absent. Aedeagus with phallus relative long, phallobase process arising from base, directed ventrad, blunt oval or forked at apex. Diaphragm and lateral areas membranous. Without sclerotized margin of opening of genital styles. Seventh abdominal sternite of female present or absent, genital styles narrow and slender, simple.</p></tp:treatment-sec><tp:treatment-sec sec-type="Plant associations" id="SECID0EEAAE"><title>Plant associations.</title><p>Bamboo.</p></tp:treatment-sec><tp:treatment-sec sec-type="distribution" id="SECID0EJAAE"><title>Distribution.</title><p>Oriental region.</p><sec sec-type="Key to species (males) of Purohita from China (modified from Ding 2006)" id="SECID0EOAAE"><title>Key to species (males) of <italic><tp:taxon-name><tp:taxon-name-part taxon-name-part-type="genus" reg="Purohita">Purohita</tp:taxon-name-part></tp:taxon-name></italic> from China (modified from <xref ref-type="bibr" rid="B1">Ding 2006</xref>)</title><table-wrap content-type="key" position="anchor" orientation="portrait"><table id="TID0EVGAC" rules="all"><tbody><tr><td rowspan="1" colspan="1">1</td><td rowspan="1" colspan="1">Tegmina with transverse veins (nodal line) bordered with brown stripe (see <xref ref-type="bibr" rid="B1">Ding 2006</xref>: fig. 104H)</td><td rowspan="1" colspan="1">
                      <bold><italic><tp:taxon-name>
                            <tp:taxon-name-part taxon-name-part-type="genus" reg="Purohita">P.</tp:taxon-name-part>
                            <tp:taxon-name-part taxon-name-part-type="species" reg="theognis">theognis</tp:taxon-name-part>
                          </tp:taxon-name></italic></bold>
                    </td></tr><tr><td rowspan="1" colspan="1">–</td><td rowspan="1" colspan="1">Tegmina with transverse veins not bordered with brown stripe</td><td rowspan="1" colspan="1">
                      <bold>2</bold>
                    </td></tr><tr><td rowspan="1" colspan="1">2</td><td rowspan="1" colspan="1">Pygofer with distinct medioventral processes</td><td rowspan="1" colspan="1">
                      <bold>3</bold>
                    </td></tr><tr><td rowspan="1" colspan="1">–</td><td rowspan="1" colspan="1">Pygofer without medioventral process</td><td rowspan="1" colspan="1">
                      <bold>7</bold>
                    </td></tr><tr><td rowspan="1" colspan="1">3</td><td rowspan="1" colspan="1">Pygofer with medioventral processes protruding in front of margin deeply incised at apex; in posterior view genital styles with inner margin basal half extending quadrate</td><td rowspan="1" colspan="1">
                      <bold>4</bold>
                    </td></tr><tr><td rowspan="1" colspan="1">–</td><td rowspan="1" colspan="1">Pygofer with medioventral processes not protruding in front of margin, outer pair distinctly higher than median ones, median portion deeply cleft; in posterior view genital styles slender</td><td rowspan="1" colspan="1">
                      <bold>6</bold>
                    </td></tr><!--PageBreak --><tr><td rowspan="1" colspan="1">4</td><td rowspan="1" colspan="1">Medioventral process bifurcated, hook-like</td><td rowspan="1" colspan="1">
                      <bold>5</bold>
                    </td></tr><tr><td rowspan="1" colspan="1">–</td><td rowspan="1" colspan="1">Medioventral process flattened, with minute production on outer side (see <xref ref-type="bibr" rid="B5">Huang et al. 1979</xref>: fig. 24)</td><td rowspan="1" colspan="1">
                      <bold><italic><tp:taxon-name>
                            <tp:taxon-name-part taxon-name-part-type="genus" reg="Purohita">P.</tp:taxon-name-part>
                            <tp:taxon-name-part taxon-name-part-type="species" reg="sinica">sinica</tp:taxon-name-part>
                          </tp:taxon-name></italic></bold>
                    </td></tr><tr><td rowspan="1" colspan="1">5</td><td rowspan="1" colspan="1">Medioventral processes with apices directed dorsolaterally, each side with a process enlarging at apex, apical margin truncate (see <xref ref-type="bibr" rid="B1">Ding 2006</xref>: fig. 101C)</td><td rowspan="1" colspan="1">
                      <bold><italic><tp:taxon-name>
                            <tp:taxon-name-part taxon-name-part-type="genus" reg="Purohita">P.</tp:taxon-name-part>
                            <tp:taxon-name-part taxon-name-part-type="species" reg="taiwanensis">taiwanensis</tp:taxon-name-part>
                          </tp:taxon-name></italic></bold>
                    </td></tr><tr><td rowspan="1" colspan="1">–</td><td rowspan="1" colspan="1">Medioventral processes with apices directed dorsomedially, each side with a large triangular process (Fig. <xref ref-type="fig" rid="F1">7</xref>)</td><td rowspan="1" colspan="1">
                      <bold><italic><tp:taxon-name><tp:taxon-name-part taxon-name-part-type="genus" reg="Purohita">P.</tp:taxon-name-part><tp:taxon-name-part taxon-name-part-type="species" reg="castaneus">castaneus</tp:taxon-name-part></tp:taxon-name></italic> sp. nov.</bold>
                    </td></tr><tr><td rowspan="1" colspan="1">6</td><td rowspan="1" colspan="1">Medioventral processes with median ones each with two processes at apex (see <xref ref-type="bibr" rid="B13">Yang and Yang 1986</xref>: fig. 42E, H)</td><td rowspan="1" colspan="1">
                      <bold><italic><tp:taxon-name>
                            <tp:taxon-name-part taxon-name-part-type="genus" reg="Purohita">P.</tp:taxon-name-part>
                            <tp:taxon-name-part taxon-name-part-type="species" reg="picea">picea</tp:taxon-name-part>
                          </tp:taxon-name></italic></bold>
                    </td></tr><tr><td rowspan="1" colspan="1">–</td><td rowspan="1" colspan="1">Medioventral processes with median ones each with single process at apex (see <xref ref-type="bibr" rid="B13">Yang and Yang 1986</xref>: fig. 41B, D)</td><td rowspan="1" colspan="1">
                      <bold><italic><tp:taxon-name>
                            <tp:taxon-name-part taxon-name-part-type="genus" reg="Purohita">P.</tp:taxon-name-part>
                            <tp:taxon-name-part taxon-name-part-type="species" reg="nigripes">nigripes</tp:taxon-name-part>
                          </tp:taxon-name></italic></bold>
                    </td></tr><tr><td rowspan="1" colspan="1">7</td><td rowspan="1" colspan="1">Pygofer with medioventral margin V-like; anal segment with length longer than width more 1.6: 1 (Fig. <xref ref-type="fig" rid="F2">19</xref>)</td><td rowspan="1" colspan="1">
                      <bold><italic><tp:taxon-name><tp:taxon-name-part taxon-name-part-type="genus" reg="Purohita">P.</tp:taxon-name-part><tp:taxon-name-part taxon-name-part-type="species" reg="circumcincta">circumcincta</tp:taxon-name-part></tp:taxon-name></italic> sp. nov.</bold>
                    </td></tr><tr><td rowspan="1" colspan="1">–</td><td rowspan="1" colspan="1">Pygofer with medioventral margin broadly U-shaped; anal segment with length longer than width about 1.1: 1 (see <xref ref-type="bibr" rid="B13">Yang and Yang 1986</xref>: fig. 40E)</td><td rowspan="1" colspan="1">
                      <bold><italic><tp:taxon-name>
                            <tp:taxon-name-part taxon-name-part-type="genus" reg="Purohita">P.</tp:taxon-name-part>
                            <tp:taxon-name-part taxon-name-part-type="species" reg="maculata">maculata</tp:taxon-name-part>
                          </tp:taxon-name></italic></bold>
                    </td></tr></tbody></table></table-wrap></sec></tp:treatment-sec><tp:treatment-sec><!--Section generated to contain objects referenced in tp:taxon-treatment.--><fig id="F1" position="float" orientation="portrait"><label>Figures 1–12.</label><caption><p><italic><tp:taxon-name><tp:taxon-name-part taxon-name-part-type="genus" reg="Purohita">Purohita</tp:taxon-name-part><tp:taxon-name-part taxon-name-part-type="species" reg="castaneus">castaneus</tp:taxon-name-part></tp:taxon-name></italic> sp. nov. <bold>1</bold> Male habitus, dorsal view <bold>2</bold> Same, lateral view <bold>3</bold> Head and thorax, dorsal view <bold>4</bold> Face <bold>5</bold> Frons and clypeus, lateral view <bold>6</bold> Forewing <bold>7</bold> Male genitalia, posterior view <bold>8</bold> Same, lateral view <bold>9</bold> Pygofer, ventral view <bold>10</bold> Aedeagus <bold>11</bold> Genital style, posterior view <bold>12</bold> Same, lateral view. Scale bars: 0.5 mm (<bold>1, 2, 6</bold>); 0.2 mm (<bold>3–5, 7–12</bold>).</p></caption><graphic xmlns:xlink="http://www.w3.org/1999/xlink" xlink:href="zookeys-855-085-g001.jpg" position="float" orientation="portrait" xlink:type="simple" id="oo_310027.jpg"/></fig><fig id="F2" position="float" orientation="portrait"><label>Figures 13–22.</label><caption><p><italic><tp:taxon-name><tp:taxon-name-part taxon-name-part-type="genus" reg="Purohita">Purohita</tp:taxon-name-part><tp:taxon-name-part taxon-name-part-type="species" reg="circumcincta">circumcincta</tp:taxon-name-part></tp:taxon-name></italic> sp. nov. <bold>13</bold> Male habitus, dorsal view <bold>14</bold> Same, lateral view <bold>15</bold> Head and thorax, dorsal view <bold>16</bold> Face <bold>17</bold> Frons and clypeus, lateral view <bold>18</bold> Forewing <bold>19</bold> Male genitalia, posterior view <bold>20</bold> Same, lateral view <bold>21</bold> Aedeagus, lateral view <bold>22</bold> Genital style, posterior view. Scale bars: 0.5 mm (<bold>13, 14, 18</bold>); 0.2 mm (<bold>15–17, 19–22</bold>).</p></caption><graphic xmlns:xlink="http://www.w3.org/1999/xlink" xlink:href="zookeys-855-085-g002.jpg" position="float" orientation="portrait" xlink:type="simple" id="oo_310028.jpg"/></fig></tp:treatment-sec><ref-list><ref id="B7"><mixed-citation xmlns:xlink="http://www.w3.org/1999/xlink" xlink:type="simple"><person-group><name name-style="western"><surname>Ishihara</surname><given-names>T</given-names></name></person-group> (<year>1949</year>) <article-title>Revision of the <tp:taxon-name><tp:taxon-name-part taxon-name-part-type="family">Araeopidae</tp:taxon-name-part></tp:taxon-name> of Japan, Ryuku Islands and Formosa (<tp:taxon-name><tp:taxon-name-part taxon-name-part-type="order">Hemiptera</tp:taxon-name-part></tp:taxon-name>).</article-title><source>Scientific Reports of the Matsuyama Agricultural College</source><volume>2</volume>: <fpage>1</fpage>–<lpage>102</lpage>. [17 pls]</mixed-citation></ref><ref id="B12"><mixed-citation xmlns:xlink="http://www.w3.org/1999/xlink" xlink:type="simple"><institution xlink:type="simple">Tian</institution> (<year>1983</year>) <italic><tp:taxon-name><tp:taxon-name-part taxon-name-part-type="genus">Purohita</tp:taxon-name-part></tp:taxon-name></italic> Distant In: Kuoh CL, Ding JH, Tian LX, Huang CL (Eds) Economic Insect Fauna of China. Fasc. 27, <tp:taxon-name><tp:taxon-name-part taxon-name-part-type="suborder">Homoptera</tp:taxon-name-part></tp:taxon-name>, <tp:taxon-name><tp:taxon-name-part taxon-name-part-type="family">Delphacidae</tp:taxon-name-part></tp:taxon-name>. Science Press, Beijing, 41.</mixed-citation></ref><ref id="B13"><mixed-citation xmlns:xlink="http://www.w3.org/1999/xlink" xlink:type="simple"><person-group><name name-style="western"><surname>Yang</surname><given-names>JT</given-names></name><name name-style="western"><surname>Yang</surname><given-names>CT</given-names></name></person-group> (<year>1986</year>) <article-title><tp:taxon-name><tp:taxon-name-part taxon-name-part-type="family">Delphacidae</tp:taxon-name-part></tp:taxon-name> of Taiwan (I) <tp:taxon-name><tp:taxon-name-part taxon-name-part-type="subfamily">Asiracinae</tp:taxon-name-part></tp:taxon-name> and the tribe <tp:taxon-name><tp:taxon-name-part taxon-name-part-type="tribe">Tropidocephalini</tp:taxon-name-part></tp:taxon-name> (<tp:taxon-name><tp:taxon-name-part taxon-name-part-type="suborder">Homoptera</tp:taxon-name-part></tp:taxon-name>: <tp:taxon-name><tp:taxon-name-part taxon-name-part-type="superfamily">Fulgoroidea</tp:taxon-name-part></tp:taxon-name>).</article-title><source>Taiwan Museum Special Publication</source><volume>6</volume>: <fpage>64</fpage>–<lpage>76</lpage>.</mixed-citation></ref><ref id="B1"><mixed-citation xmlns:xlink="http://www.w3.org/1999/xlink" xlink:type="simple"><person-group><name name-style="western"><surname>Ding</surname><given-names>JH</given-names></name></person-group> (<year>2006</year>) Fauna Sinica. <tp:taxon-name><tp:taxon-name-part taxon-name-part-type="class">Insecta</tp:taxon-name-part></tp:taxon-name> Vol. 45. <tp:taxon-name><tp:taxon-name-part taxon-name-part-type="suborder">Homoptera</tp:taxon-name-part></tp:taxon-name><tp:taxon-name><tp:taxon-name-part taxon-name-part-type="family">Delphacidae</tp:taxon-name-part></tp:taxon-name>. Science Press, Beijing, 201–209.</mixed-citation></ref><ref id="B5"><mixed-citation xmlns:xlink="http://www.w3.org/1999/xlink" xlink:type="simple"><person-group><name name-style="western"><surname>Huang</surname><given-names>CL</given-names></name><name name-style="western"><surname>Tian</surname><given-names>LX</given-names></name><name name-style="western"><surname>Ding</surname><given-names>JH</given-names></name></person-group> (<year>1979</year>) <article-title>A new genus and some new species of <tp:taxon-name><tp:taxon-name-part taxon-name-part-type="family">Delphacidae</tp:taxon-name-part></tp:taxon-name> attacking bamboos in China.</article-title><source>Acta Zootaxonomica Sinica</source><volume>4</volume>(<issue>2</issue>): <fpage>170</fpage>–<lpage>181</lpage>.</mixed-citation></ref></ref-list></tp:taxon-treatment>
