# Supplementary material for: Two new species of the bamboo-feeding planthopper genus Purohita Distant from China (Hemiptera, Fulgoromorpha, Delphacidae)
Source: Zookeys. 2019 Jun 13;855:85–94. doi: 10.3897/zookeys.855.31561 (PMC6586714; doi:10.3897/zookeys.855.31561)
Supplement: XML Treatment for Purohita castaneus [file zookeys.855.31561-treatment2.xml]

<!DOCTYPE tp:taxon-treatment
  PUBLIC "-//TaxonX//DTD Taxonomic Treatment Publishing DTD v0 20100105//EN" "tax-treatment-NSO.dtd">
<tp:taxon-treatment xmlns:tp="http://www.plazi.org/taxpub"><tp:treatment-meta><kwd-group><label>Taxon classification</label><kwd><named-content xmlns:xlink="http://www.w3.org/1999/xlink" content-type="kingdom">Animalia</named-content></kwd><kwd><named-content xmlns:xlink="http://www.w3.org/1999/xlink" content-type="order">Hemiptera</named-content></kwd><kwd><named-content xmlns:xlink="http://www.w3.org/1999/xlink" content-type="family">Delphacidae</named-content></kwd></kwd-group><mixed-citation publication-type="journal"><person-group><name><surname>Li</surname><given-names>Hong-Xing</given-names></name><name><surname>Yang</surname><given-names>Lin</given-names></name><name><surname>Chen</surname><given-names>Xiang-Sheng</given-names></name></person-group><article-title>Two new species of the bamboo-feeding planthopper genus <italic><tp:taxon-name><tp:taxon-name-part taxon-name-part-type="genus" reg="Purohita">Purohita</tp:taxon-name-part></tp:taxon-name></italic> Distant from China (<tp:taxon-name><tp:taxon-name-part taxon-name-part-type="order">Hemiptera</tp:taxon-name-part></tp:taxon-name>, <tp:taxon-name><tp:taxon-name-part taxon-name-part-type="infraorder">Fulgoromorpha</tp:taxon-name-part></tp:taxon-name>, <tp:taxon-name><tp:taxon-name-part taxon-name-part-type="family">Delphacidae</tp:taxon-name-part></tp:taxon-name>)</article-title><source>Zookeys</source><day>13</day><month>6</month><year>2019</year><volume>855</volume><fpage>85</fpage><lpage>94</lpage><pub-id pub-id-type="doi">10.3897/zookeys.855.31561</pub-id></mixed-citation></tp:treatment-meta><tp:nomenclature><tp:taxon-name>
            <tp:taxon-name-part taxon-name-part-type="genus" reg="Purohita">Purohita</tp:taxon-name-part>
            <tp:taxon-name-part taxon-name-part-type="species" reg="castaneus">castaneus</tp:taxon-name-part>
            <object-id xmlns:xlink="http://www.w3.org/1999/xlink" content-type="zoobank" xlink:type="simple">http://zoobank.org/47C580B3-61BE-4777-91AF-6163AFFBB699</object-id>
          </tp:taxon-name><tp:taxon-status xmlns:xlink="http://www.w3.org/1999/xlink" xlink:type="simple">sp. nov.</tp:taxon-status><xref ref-type="fig" rid="F1">Figs 1–12</xref></tp:nomenclature><tp:treatment-sec sec-type="type material" id="SECID0ERMAE"><title>Type material.</title><p>Holotype: ♂, <bold>China</bold>: Yunnan, Yingjiang County (<named-content xmlns:xlink="http://www.w3.org/1999/xlink" content-type="dwc:verbatimCoordinates" xlink:type="simple"><named-content content-type="geo-json" specific-use="{&#34;type&#34;:&#34;Point&#34;,&#34;coordinates&#34;:[97.550000,24.733333]}" id="NCID0E3MAE" xlink:type="simple">24°44'N, 97°33'E</named-content></named-content>), on bamboo, 17 August 2018, Hong-Xing Li; paratypes, 1♂, 3♀♀, same data as holotype, Hong-Xing Li and Qiang Luo.</p></tp:treatment-sec><tp:treatment-sec sec-type="etymology" id="SECID0EBNAE"><title>Etymology.</title><p>Specific epithet derived from “<italic><tp:taxon-name><tp:taxon-name-part taxon-name-part-type="genus" reg="Purohita"/><tp:taxon-name-part taxon-name-part-type="species" reg="castaneus">castaneus</tp:taxon-name-part></tp:taxon-name></italic>”, referring to the brown color of the pronotum and mesonotum.</p></tp:treatment-sec><tp:treatment-sec sec-type="description" id="SECID0ERNAE"><title>Measurements.</title><p>Body length (from apex of vertex to tip of tegmina): male 4.6–4.8 mm (n = 2); female 5.1–5.3 mm (n = 3); tegmen length: male 3.9–4.0 mm (n = 2); female 4.4–4.7 mm (n = 3).</p></tp:treatment-sec><tp:treatment-sec sec-type="diagnosis" id="SECID0EWNAE"><title>Diagnosis.</title><p>The salient features of the new species include the following: pygofer with medioventral processes forming a bifurcate hook, apices directed dorsomedially, and each side with a large triangular process (Fig. <xref ref-type="fig" rid="F1">7</xref>).</p></tp:treatment-sec><tp:treatment-sec sec-type="description" id="SECID0EAOAE"><title>Description.</title><p><italic>Coloration</italic>. General color brown (Figs <xref ref-type="fig" rid="F1">1–6</xref>). Vertex yellowish brown. Frons with basal half brown speckled with milky white, thence milky white to apical quarter, the apical quarter yellowish brown. Genae milky white at basal two thirds and yellow at apical third. Clypeus yellowish brown. Rostrum black brown at apex. Antennae brown. Eyes reddish brown, ocelli red. Pronotum yellowish green, with lateral margins milky white. Mesonotum yellowish brown. Tegmina hyaline, veins with small hair-bearing granules, apical half bordered with black brown markings. Wings hyaline. Legs with longitudinal stripes, dark brown.</p><fig id="F1" position="float" orientation="portrait"><label>Figures 1–12.</label><caption><p><italic><tp:taxon-name><tp:taxon-name-part taxon-name-part-type="genus" reg="Purohita">Purohita</tp:taxon-name-part><tp:taxon-name-part taxon-name-part-type="species" reg="castaneus">castaneus</tp:taxon-name-part></tp:taxon-name></italic> sp. nov. <bold>1</bold> Male habitus, dorsal view <bold>2</bold> Same, lateral view <bold>3</bold> Head and thorax, dorsal view <bold>4</bold> Face <bold>5</bold> Frons and clypeus, lateral view <bold>6</bold> Forewing <bold>7</bold> Male genitalia, posterior view <bold>8</bold> Same, lateral view <bold>9</bold> Pygofer, ventral view <bold>10</bold> Aedeagus <bold>11</bold> Genital style, posterior view <bold>12</bold> Same, lateral view. Scale bars: 0.5 mm (<bold>1, 2, 6</bold>); 0.2 mm (<bold>3–5, 7–12</bold>).</p></caption><graphic xmlns:xlink="http://www.w3.org/1999/xlink" xlink:href="zookeys-855-085-g001.jpg" position="float" orientation="portrait" xlink:type="simple" id="oo_310027.jpg"/></fig><p><italic>Head and thorax</italic>. Vertex (Figs <xref ref-type="fig" rid="F1">1</xref>, <xref ref-type="fig" rid="F1">3</xref>) shorter in middle line than wide at base (0.71: 1), width at apex narrower than at base (0.31: 1), anterior margin distinct sinuate, Y-shaped carina with stalk indistinct, with very short arms. Frons (Fig. <xref ref-type="fig" rid="F1">4</xref>) longer at mid<!--PageBreak -->line than wide at widest part, about 1.73: 1, widest at apex. Base of postclypeus wider than apex of frons. Antennae (Fig. <xref ref-type="fig" rid="F1">4</xref>) with first segment rectangular, with central ridge, longer in middle line than widest part about 3.86: 1, longer than the second about 1.5: 1. Pronotum (Figs <xref ref-type="fig" rid="F1">1</xref>, <xref ref-type="fig" rid="F1">3</xref>) slightly shorter than vertex (0.73: 1). Mesonotum longer in middle line than vertex and pronotum together, about 2.08: 1, median carina reaching the end of scutellum, lateral carinae not attaining hind margin. Tegmen (Fig. <xref ref-type="fig" rid="F1">6</xref>) longer than widest portion about 3.58: 1. Spinal formula of hind leg 5-6-4.</p><p><italic>Male genitalia</italic>. Anal segment (Figs <xref ref-type="fig" rid="F1">7</xref>, <xref ref-type="fig" rid="F1">8</xref>) at widest part narrower than pygofer, large, broad and flattened dorsoventrally. Anal style moderately long. Pygofer (Figs <xref ref-type="fig" rid="F1">7–9</xref>) with medioventral processes forming a bifurcate hook, apices directed dorsomedially, in lateral view, ventral margin of pygofer much longer than dorsal. Aedeagus (Fig. <xref ref-type="fig" rid="F1">10</xref>) with phallus slender, long, acute at apex, almost attached to ventral margin of pygofer, in lateral view, phallus turned in right angle at apical half. Phallobasal process rising from the base, long, blunt oval at apex. Genital styles (Figs <xref ref-type="fig" rid="F1">11</xref>, <xref ref-type="fig" rid="F1">12</xref>) large, curved inward at apical half, with basal half broad, then become of slender gradually, acute at apex.</p></tp:treatment-sec><tp:treatment-sec sec-type="Plant associations" id="SECID0E5RAE"><title>Plant associations.</title><p>Bamboo.</p></tp:treatment-sec><tp:treatment-sec sec-type="distribution" id="SECID0EDSAE"><title>Distribution.</title><p>Southwest China (Yunnan).</p></tp:treatment-sec><tp:treatment-sec sec-type="remarks" id="SECID0EISAE"><title>Remarks.</title><p>This species is similar to <italic><tp:taxon-name><tp:taxon-name-part taxon-name-part-type="genus" reg="Purohita">P.</tp:taxon-name-part><tp:taxon-name-part taxon-name-part-type="species" reg="taiwanensis">taiwanensis</tp:taxon-name-part></tp:taxon-name></italic> Muir, 1914 but differs from it by: (1) pygofer (Figs <xref ref-type="fig" rid="F1">7</xref>, <xref ref-type="fig" rid="F1">9</xref>) with medioventral processes forming a bifurcate hook, apices directed dorsomedially (medioventral processes with apices directed dorsolaterally in <italic><tp:taxon-name><tp:taxon-name-part taxon-name-part-type="genus" reg="Purohita">P.</tp:taxon-name-part><tp:taxon-name-part taxon-name-part-type="species" reg="taiwanensis">taiwanensis</tp:taxon-name-part></tp:taxon-name></italic>); (2) sides of medioventral processes of pygofer (Fig. <xref ref-type="fig" rid="F1">7</xref>) each with a large triangular process (sides of medioventral processes each with a process enlarging at apex, apical margin truncate in <italic><tp:taxon-name><tp:taxon-name-part taxon-name-part-type="genus" reg="Purohita">P.</tp:taxon-name-part><tp:taxon-name-part taxon-name-part-type="species" reg="taiwanensis">taiwanensis</tp:taxon-name-part></tp:taxon-name></italic>); (3) genital styles (Fig. <xref ref-type="fig" rid="F1">11</xref>) in posterior view basal half distinctly wider than apical half (genital styles in posterior view basal half slightly wider than apical half in <italic><tp:taxon-name><tp:taxon-name-part taxon-name-part-type="genus" reg="Purohita">P.</tp:taxon-name-part><tp:taxon-name-part taxon-name-part-type="species" reg="taiwanensis">taiwanensis</tp:taxon-name-part></tp:taxon-name></italic>).</p><p>This species is also similar to <italic><tp:taxon-name><tp:taxon-name-part taxon-name-part-type="genus" reg="Purohita">P.</tp:taxon-name-part><tp:taxon-name-part taxon-name-part-type="species" reg="sinica">sinica</tp:taxon-name-part></tp:taxon-name></italic> Huang &amp; Ding, 1979 but differs from it by: (1) pygofer (Figs <xref ref-type="fig" rid="F1">7</xref>, <xref ref-type="fig" rid="F1">9</xref>) with medioventral processes forming a bifurcate hook, without tooth on outer margin (medioventral process flattened, each with a small tooth on outer margin in <italic><tp:taxon-name><tp:taxon-name-part taxon-name-part-type="genus" reg="Purohita">P.</tp:taxon-name-part><tp:taxon-name-part taxon-name-part-type="species" reg="sinica">sinica</tp:taxon-name-part></tp:taxon-name></italic>); (2) medioventral processes of pygofer (Figs <xref ref-type="fig" rid="F1">7</xref>, <xref ref-type="fig" rid="F1">9</xref>) with apices directed dorsomedially (medioventral processes with apices directed dorsolaterally in <italic><tp:taxon-name><tp:taxon-name-part taxon-name-part-type="genus" reg="Purohita">P.</tp:taxon-name-part><tp:taxon-name-part taxon-name-part-type="species" reg="sinica">sinica</tp:taxon-name-part></tp:taxon-name></italic>); (3) sides of medioventral processes of pygofer (Fig. <xref ref-type="fig" rid="F1">7</xref>) each with a triangular process, which at a distance from the medioventral processes (each with a triangular process near the medioventral processes in <italic><tp:taxon-name><tp:taxon-name-part taxon-name-part-type="genus" reg="Purohita">P.</tp:taxon-name-part><tp:taxon-name-part taxon-name-part-type="species" reg="sinica">sinica</tp:taxon-name-part></tp:taxon-name></italic>).</p></tp:treatment-sec></tp:taxon-treatment>
