# Supplementary material for: Two new species of the bamboo-feeding planthopper genus Purohita Distant from China (Hemiptera, Fulgoromorpha, Delphacidae)
Source: Zookeys. 2019 Jun 13;855:85–94. doi: 10.3897/zookeys.855.31561 (PMC6586714; doi:10.3897/zookeys.855.31561)
Supplement: XML Treatment for Purohita circumcincta [file zookeys.855.31561-treatment3.xml]

<!DOCTYPE tp:taxon-treatment
  PUBLIC "-//TaxonX//DTD Taxonomic Treatment Publishing DTD v0 20100105//EN" "tax-treatment-NSO.dtd">
<tp:taxon-treatment xmlns:tp="http://www.plazi.org/taxpub"><tp:treatment-meta><kwd-group><label>Taxon classification</label><kwd><named-content xmlns:xlink="http://www.w3.org/1999/xlink" content-type="kingdom">Animalia</named-content></kwd><kwd><named-content xmlns:xlink="http://www.w3.org/1999/xlink" content-type="order">Hemiptera</named-content></kwd><kwd><named-content xmlns:xlink="http://www.w3.org/1999/xlink" content-type="family">Delphacidae</named-content></kwd></kwd-group><mixed-citation publication-type="journal"><person-group><name><surname>Li</surname><given-names>Hong-Xing</given-names></name><name><surname>Yang</surname><given-names>Lin</given-names></name><name><surname>Chen</surname><given-names>Xiang-Sheng</given-names></name></person-group><article-title>Two new species of the bamboo-feeding planthopper genus <italic><tp:taxon-name><tp:taxon-name-part taxon-name-part-type="genus" reg="Purohita">Purohita</tp:taxon-name-part></tp:taxon-name></italic> Distant from China (<tp:taxon-name><tp:taxon-name-part taxon-name-part-type="order">Hemiptera</tp:taxon-name-part></tp:taxon-name>, <tp:taxon-name><tp:taxon-name-part taxon-name-part-type="infraorder">Fulgoromorpha</tp:taxon-name-part></tp:taxon-name>, <tp:taxon-name><tp:taxon-name-part taxon-name-part-type="family">Delphacidae</tp:taxon-name-part></tp:taxon-name>)</article-title><source>Zookeys</source><day>13</day><month>6</month><year>2019</year><volume>855</volume><fpage>85</fpage><lpage>94</lpage><pub-id pub-id-type="doi">10.3897/zookeys.855.31561</pub-id></mixed-citation></tp:treatment-meta><tp:nomenclature><tp:taxon-name>
            <tp:taxon-name-part taxon-name-part-type="genus" reg="Purohita">Purohita</tp:taxon-name-part>
            <tp:taxon-name-part taxon-name-part-type="species" reg="circumcincta">circumcincta</tp:taxon-name-part>
            <object-id xmlns:xlink="http://www.w3.org/1999/xlink" content-type="zoobank" xlink:type="simple">http://zoobank.org/809655E9-FFAB-402B-9768-95B4DEEB7F47</object-id>
          </tp:taxon-name><tp:taxon-status xmlns:xlink="http://www.w3.org/1999/xlink" xlink:type="simple">sp. nov.</tp:taxon-status><xref ref-type="fig" rid="F2">Figs 13–22</xref><!--PageBreak --></tp:nomenclature><tp:treatment-sec sec-type="type material" id="SECID0EZXAE"><title>Type material.</title><p>Holotype: ♂, <bold>China</bold>: Yunnan, Yingjiang County (<named-content xmlns:xlink="http://www.w3.org/1999/xlink" content-type="dwc:verbatimCoordinates" xlink:type="simple"><named-content content-type="geo-json" specific-use="{&#34;type&#34;:&#34;Point&#34;,&#34;coordinates&#34;:[97.550000,24.733333]}" id="NCID0EEYAE" xlink:type="simple">24°44'N, 97°33'E</named-content></named-content>), on bamboo, 17 August 2018, Hong-Xing Li; paratypes, 2♂♂, 6♀♀, same data as holotype, Hong-Xing Li, Nian Gong, Liang-Jing Yang and Qiang Luo; paratypes, 1♂, 2♀♀, Yunnan, Yingjiang, on bamboo, 18 August 2015, Xiang-Sheng Chen and Lin <!--PageBreak -->Yang; paratypes, 1♂, 1♀, Yunnan, Ruili, on bamboo, 6 June 2011, Jian-Kun Long; paratypes, 1♂, 1♀, Yunnan, Mangshi, on bamboo, 8 June 2011, Yu-Jian Li.</p></tp:treatment-sec><tp:treatment-sec sec-type="etymology" id="SECID0ELYAE"><title>Etymology.</title><p>The specific epithet refers to the pygofer without medioventral process.</p><!--PageBreak --></tp:treatment-sec><tp:treatment-sec sec-type="description" id="SECID0ERYAE"><title>Measurements.</title><p>Body length (from apex of vertex to tip of tegmina): male 5.2–5.7 mm (n = 6); female 6.3–6.8 mm (n = 10); tegmen length: male 4.4–4.9 mm (n = 6); female 5.3–5.9 mm (n = 10).</p></tp:treatment-sec><tp:treatment-sec sec-type="diagnosis" id="SECID0EWYAE"><title>Diagnosis.</title><p>The salient features of the new species include the following: tegmina milky-hyaline, veins with black hair-bearing granules, many dark markings on veins (Figs <xref ref-type="fig" rid="F2">13</xref>, <xref ref-type="fig" rid="F2">18</xref>); pygofer with medioventral margin V-like (Fig. <xref ref-type="fig" rid="F2">19</xref>); aedeagus with phallus slender, acute at apex (Fig. <xref ref-type="fig" rid="F2">21</xref>).</p><fig id="F2" position="float" orientation="portrait"><label>Figures 13–22.</label><caption><p><italic><tp:taxon-name><tp:taxon-name-part taxon-name-part-type="genus" reg="Purohita">Purohita</tp:taxon-name-part><tp:taxon-name-part taxon-name-part-type="species" reg="circumcincta">circumcincta</tp:taxon-name-part></tp:taxon-name></italic> sp. nov. <bold>13</bold> Male habitus, dorsal view <bold>14</bold> Same, lateral view <bold>15</bold> Head and thorax, dorsal view <bold>16</bold> Face <bold>17</bold> Frons and clypeus, lateral view <bold>18</bold> Forewing <bold>19</bold> Male genitalia, posterior view <bold>20</bold> Same, lateral view <bold>21</bold> Aedeagus, lateral view <bold>22</bold> Genital style, posterior view. Scale bars: 0.5 mm (<bold>13, 14, 18</bold>); 0.2 mm (<bold>15–17, 19–22</bold>).</p></caption><graphic xmlns:xlink="http://www.w3.org/1999/xlink" xlink:href="zookeys-855-085-g002.jpg" position="float" orientation="portrait" xlink:type="simple" id="oo_310028.jpg"/></fig></tp:treatment-sec><tp:treatment-sec sec-type="description" id="SECID0E31AE"><title>Description.</title><p><italic>Coloration</italic>. General color milky white to yellowish brown (Figs <xref ref-type="fig" rid="F2">13–18</xref>). Vertex yellowish green, submedian carinae brown. Frons yellow at basal half and milky white at apical half. Genae white. Postclypeus yellow at basal half and white at apical half. Anteclypeus milky white. Rostrum black brown at apex. Antennae yellowish brown. Eyes and ocelli reddish brown. Pronotum yellowish green, lateral margin milky white, with dark brown markings at apex of lateral carinae. Mesonotum yellowish green, with dark brown markings at near apex of lateral carinae and apex of scutellum. Tegmina milky white, hyaline, veins white with short dark brown stripes. Wings hyaline. Legs with longitudinal stripes, dark brown.</p><p><italic>Head and thorax</italic>. Vertex (Figs <xref ref-type="fig" rid="F2">13</xref>, <xref ref-type="fig" rid="F2">15</xref>) quadrate, wider at base than length about 1.17: 1, width at apex narrower than at base (0.4: 1), anterior margin sinuate, carinae distinct, submedian carinae uniting at apex. Frons (Figs <xref ref-type="fig" rid="F2">16</xref>, <xref ref-type="fig" rid="F2">17</xref>) longer at midline than wide at widest part, about 1.19: 1, widest at apex, carinae distinct. Postclypeus as wide at base as frons at apex, median carina distinct. Antennae with first segment rectangular, with central ridge, longer in middle line than widest part about 3.67: 1, longer than the second about 1.48: 1. Pronotum (Figs <xref ref-type="fig" rid="F2">13</xref>, <xref ref-type="fig" rid="F2">15</xref>) shorter than vertex (0.72: 1). Mesonotum longer in middle line than vertex and pronotum together, about 1.57: 1, median carina reaching the end of scutellum, lateral carinae not attaining hind margin. Tegmen (Fig. <xref ref-type="fig" rid="F2">18</xref>) longer than widest portion about 3.7: 1. Spinal formula of hind leg 5-6-4.</p><p><italic>Male genitalia</italic>. Anal segment (Figs <xref ref-type="fig" rid="F2">19</xref>, <xref ref-type="fig" rid="F2">20</xref>) at widest part narrower than pygofer, large, broad, flattened dorsoventrally and apex rounded. Anal style moderately long. Pygofer (Figs <xref ref-type="fig" rid="F2">19</xref>, <xref ref-type="fig" rid="F2">20</xref>) slightly compressed laterally, in posterior view with opening longer than wide, medioventral margin V-like. Aedeagus (Fig. <xref ref-type="fig" rid="F2">21</xref>) with phallus slender, long, with base broad, then become of slender gradually, acute at apex. Phallobasal forked at apex, in profile broad, apex with two finger-like processes and near base with a stout tooth-like process. Genital styles (Fig. <xref ref-type="fig" rid="F2">22</xref>) large, broad at base, tapering apically.</p></tp:treatment-sec><tp:treatment-sec sec-type="Plant associations" id="SECID0EE4AE"><title>Plant associations.</title><p>Bamboo.</p></tp:treatment-sec><tp:treatment-sec sec-type="distribution" id="SECID0EJ4AE"><title>Distribution.</title><p>Southwest China (Yunnan).</p></tp:treatment-sec><tp:treatment-sec sec-type="remarks" id="SECID0EO4AE"><title>Remarks.</title><p>This species is similar to <italic><tp:taxon-name><tp:taxon-name-part taxon-name-part-type="genus" reg="Purohita">P.</tp:taxon-name-part><tp:taxon-name-part taxon-name-part-type="species" reg="theognis">theognis</tp:taxon-name-part></tp:taxon-name></italic> Fennah, 1978 but differs from it by: (1) tegmina (Fig. <xref ref-type="fig" rid="F2">18</xref>) with transverse veins milky white, without brown stripe border (tegmina with transverse veins bordered with brown stripe in <italic><tp:taxon-name><tp:taxon-name-part taxon-name-part-type="genus" reg="Purohita">P.</tp:taxon-name-part><tp:taxon-name-part taxon-name-part-type="species" reg="theognis">theognis</tp:taxon-name-part></tp:taxon-name></italic>); (2) pygofer of male (Fig. <xref ref-type="fig" rid="F2">19</xref>) without medioventral process (pygofer with medioventral process in <italic><tp:taxon-name><tp:taxon-name-part taxon-name-part-type="genus" reg="Purohita">P.</tp:taxon-name-part><tp:taxon-name-part taxon-name-part-type="species" reg="theognis">theognis</tp:taxon-name-part></tp:taxon-name></italic>); (3) genital styles (Fig. <xref ref-type="fig" rid="F2">22</xref>) with base broad, not twisted apically (genital styles slender, with apical quarter twisted in <italic><tp:taxon-name><tp:taxon-name-part taxon-name-part-type="genus" reg="Purohita">P.</tp:taxon-name-part><tp:taxon-name-part taxon-name-part-type="species" reg="theognis">theognis</tp:taxon-name-part></tp:taxon-name></italic>).</p><p>This species is also similar to <italic><tp:taxon-name><tp:taxon-name-part taxon-name-part-type="genus" reg="Purohita">P.</tp:taxon-name-part><tp:taxon-name-part taxon-name-part-type="species" reg="maculata">maculata</tp:taxon-name-part></tp:taxon-name></italic> Muir, 1916 but differs from it by: (1) pygofer of male (Fig. <xref ref-type="fig" rid="F2">19</xref>) with medioventral margin V-like (pygofer with medioventral <!--PageBreak -->margin broadly U-shaped in <italic><tp:taxon-name><tp:taxon-name-part taxon-name-part-type="genus" reg="Purohita">P.</tp:taxon-name-part><tp:taxon-name-part taxon-name-part-type="species" reg="maculata">maculata</tp:taxon-name-part></tp:taxon-name></italic>); (2) anal segment of male (Fig. <xref ref-type="fig" rid="F2">19</xref>) with length longer than width, exceeding 1.6: 1 (anal segment with length longer than width about 1.1: 1 in <italic><tp:taxon-name><tp:taxon-name-part taxon-name-part-type="genus" reg="Purohita">P.</tp:taxon-name-part><tp:taxon-name-part taxon-name-part-type="species" reg="maculata">maculata</tp:taxon-name-part></tp:taxon-name></italic>); (3) aedeagus (Fig. <xref ref-type="fig" rid="F2">21</xref>) with phallus slender, acute at apex (aedeagus with phallus with apex rounded in <italic><tp:taxon-name><tp:taxon-name-part taxon-name-part-type="genus" reg="Purohita">P.</tp:taxon-name-part><tp:taxon-name-part taxon-name-part-type="species" reg="maculata">maculata</tp:taxon-name-part></tp:taxon-name></italic>).</p></tp:treatment-sec></tp:taxon-treatment>
